# Supplementary material for: Accuracy of Answers to Cell Lineage Questions Depends on Single-Cell Genomics Data Quality and Quantity
Source: PLoS Comput Biol. 2016 Jun 13;12(6):e1004983. doi: 10.1371/journal.pcbi.1004983 (PMC4905655; doi:10.1371/journal.pcbi.1004983)
Supplement: S1 File — (ZIP) [file pcbi.1004983.s001.zip]

Archive with 40 entries (38 files):
- Programs/Clusters/
- Programs/Clusters/Clusters_10_10.xml
- Programs/Clusters/Clusters_10_20.xml
- Programs/Clusters/Clusters_10_40.xml
- Programs/Clusters/Clusters_2_10.xml
- Programs/Clusters/Clusters_2_20.xml
- Programs/Clusters/Clusters_2_40.xml
- Programs/Clusters/Clusters_20_10.xml
- Programs/Clusters/Clusters_20_20.xml
- Programs/Clusters/Clusters_20_40.xml
- Programs/Clusters/FuncUpdateD.m
- Programs/Clusters/FuncUpdateN_L.m
- Programs/Clusters/FuncUpdateN_R.m
- Programs/Clusters/updating_Empty.m
- Programs/Depth/
- Programs/Depth/Depth_10_10.xml
- Programs/Depth/Depth_10_20.xml
- Programs/Depth/Depth_10_30.xml
- Programs/Depth/Depth_10_40.xml
- Programs/Depth/Depth_20_10.xml
- Programs/Depth/Depth_20_20.xml
- Programs/Depth/Depth_20_30.xml
- Programs/Depth/Depth_20_40.xml
- Programs/Depth/Depth_30_10.xml
- Programs/Depth/Depth_30_20.xml
- Programs/Depth/Depth_30_30.xml
- Programs/Depth/Depth_30_40.xml
- Programs/Depth/Depth_40_10.xml
- Programs/Depth/Depth_40_20.xml
- Programs/Depth/Depth_40_30.xml
- Programs/Depth/Depth_40_40.xml
- Programs/Depth/funcUpdateCoin_L.m
- Programs/Depth/funcUpdateCoin_R.m
- Programs/Depth/funcUpdateCoin_S.m
- Programs/Depth/funcUpdateCoin_SS.m
- Programs/Depth/FuncUpdateD.m
- Programs/Depth/FuncUpdateN_L.m
- Programs/Depth/FuncUpdateN_R.m
- Programs/Depth/FuncUpdateN_S.m
- Programs/Depth/FuncUpdateN_SS.m
