# Supplementary material for: Accuracy of Answers to Cell Lineage Questions Depends on Single-Cell Genomics Data Quality and Quantity
Source: PLoS Comput Biol. 2016 Jun 13;12(6):e1004983. doi: 10.1371/journal.pcbi.1004983 (PMC4905655; doi:10.1371/journal.pcbi.1004983)
Supplement: S1 File — (ZIP) [file pcbi.1004983.s001.zip › Programs/Clusters/Clusters_2_40.xml]

<Program>
<ExecParams>
	<SimTime>
		200
	</SimTime>
	<Seed>
		0
	</Seed>
</ExecParams>

<FunHandleName> updating_Empty </FunHandleName>
<Rule>
	<Prod>
		S -> 1 {Cell,Cell2}_1
	</Prod>
	<InternalState>
		<Name> N </Name>
		<InitVal> 100 </InitVal>
		<FuncHandleName> FuncUpdateN_L </FuncHandleName>
		<DuplicateNum> 2 </DuplicateNum>
	</InternalState>
	<InternalState>
		<Name> D </Name>
		<InitVal> 0 </InitVal>
		<FuncHandleName> FuncUpdateD </FuncHandleName>
		<DuplicateNum> 1 </DuplicateNum>
	</InternalState>
	<InitPop>
		1
	</InitPop>
</Rule>
<Rule>
	<Prod>
		CellGrpL -> 1 {CellGrpL,CellGrpR}_1
	</Prod>
	<InternalState>
		<Name> N </Name>
		<InitVal> 50 </InitVal>
		<FuncHandleName> FuncUpdateN_L </FuncHandleName>
		<DuplicateNum> 2 </DuplicateNum>
	</InternalState>
	<InternalState>
		<Name> D </Name>
		<InitVal> 1 </InitVal>
		<FuncHandleName> FuncUpdateD </FuncHandleName>
		<DuplicateNum> 1 </DuplicateNum>
	</InternalState>
	<ConditionalTransition>
		<Condition> sum(N) == 1</Condition>
		<Transition> Cell </Transition> 
	</ConditionalTransition>
	<ConditionalTransition>
		<Condition> sum(N) == 0</Condition>
		<Transition> {0} </Transition> 
	</ConditionalTransition>	
	<InitPop>
		0
	</InitPop>
</Rule>
<Rule>
	<Prod>
		CellGrpR -> 1 {CellGrpL,CellGrpR}_1
	</Prod>
	<InternalState>
		<Name> N </Name>
		<InitVal> 50 </InitVal>
		<FuncHandleName> FuncUpdateN_R </FuncHandleName>
		<DuplicateNum> 2 </DuplicateNum>
	</InternalState>
	<InternalState>
		<Name> D </Name>
		<InitVal> 1 </InitVal>
		<FuncHandleName> FuncUpdateD </FuncHandleName>
		<DuplicateNum> 1 </DuplicateNum>
	</InternalState>
	<ConditionalTransition>
		<Condition> sum(N) == 1</Condition>
		<Transition> Cell </Transition> 
	</ConditionalTransition>
	<ConditionalTransition>
		<Condition> sum(N) == 0</Condition>
		<Transition> {0} </Transition> 
	</ConditionalTransition>
	<InitPop>
		0
	</InitPop>
</Rule>
<Rule>
	<Prod>
		Cell -> 1 {Cell}_1
	</Prod>
	<InternalState>
		<Name> D </Name>
		<InitVal> 1 </InitVal>
		<FuncHandleName> FuncUpdateD </FuncHandleName>
		<DuplicateNum> 1 </DuplicateNum>
	</InternalState>

	<ConditionalTransition>
		<Condition> D == 1</Condition>
		<Transition> CellGrpL </Transition> 
	</ConditionalTransition>
	<ConditionalTransition>
		<Condition> D >= 37</Condition>
		<Transition> CellHalt </Transition> 
	</ConditionalTransition>
	<InitPop>
		0
	</InitPop>
</Rule>
<Rule>
	<Prod>
		CellHalt -> 0 {CellHalt}
	</Prod>
	<InternalState>
		<Name> D </Name>
		<InitVal> 1 </InitVal>
		<FuncHandleName> FuncUpdateD </FuncHandleName>
		<DuplicateNum> 1 </DuplicateNum>
	</InternalState>
	<InitPop>
		0
	</InitPop>
</Rule>
<Rule>
	<Prod>
		CellGrpL2 -> 1 {CellGrpL2,CellGrpR2}_1
	</Prod>
	<InternalState>
		<Name> N </Name>
		<InitVal> 50 </InitVal>
		<FuncHandleName> FuncUpdateN_L </FuncHandleName>
		<DuplicateNum> 2 </DuplicateNum>
	</InternalState>
	<InternalState>
		<Name> D </Name>
		<InitVal> 1 </InitVal>
		<FuncHandleName> FuncUpdateD </FuncHandleName>
		<DuplicateNum> 1 </DuplicateNum>
	</InternalState>
	<ConditionalTransition>
		<Condition> sum(N) == 1 </Condition>
		<Transition> Cell2 </Transition> 
	</ConditionalTransition>
	<ConditionalTransition>
		<Condition> sum(N) == 0 </Condition>
		<Transition> {0} </Transition> 
	</ConditionalTransition>	
	<InitPop>
		0
	</InitPop>
</Rule>
<Rule>
	<Prod>
		CellGrpR2 -> 1 {CellGrpL2,CellGrpR2}_1
	</Prod>
	<InternalState>
		<Name> N </Name>
		<InitVal> 100 </InitVal>
		<FuncHandleName> FuncUpdateN_R </FuncHandleName>
		<DuplicateNum> 2 </DuplicateNum>
	</InternalState>
	<InternalState>
		<Name> D </Name>
		<InitVal> 1 </InitVal>
		<FuncHandleName> FuncUpdateD </FuncHandleName>
		<DuplicateNum> 1 </DuplicateNum>
	</InternalState>

	<ConditionalTransition>
		<Condition> sum(N) == 1 </Condition>
		<Transition> Cell2 </Transition> 
	</ConditionalTransition>
	<ConditionalTransition>
		<Condition> sum(N) == 0 </Condition>
		<Transition> {0} </Transition> 
	</ConditionalTransition>
	<InitPop>
		0
	</InitPop>
</Rule>
<Rule>
	<Prod>
		Cell2 -> 1 {Cell2}_1
	</Prod>
	<InternalState>
		<Name> D </Name>
		<InitVal> 1 </InitVal>
		<FuncHandleName> FuncUpdateD </FuncHandleName>
		<DuplicateNum> 1 </DuplicateNum>
	</InternalState>

	<ConditionalTransition>
		<Condition> D == 1 </Condition>
		<Transition> CellGrpL2 </Transition> 
	</ConditionalTransition>
	<ConditionalTransition>
		<Condition> D >= 37 </Condition>
		<Transition> CellHalt2 </Transition> 
	</ConditionalTransition>
	<InitPop>
		0
	</InitPop>
</Rule>
<Rule>
	<Prod>
		CellHalt2 -> 0 {CellHalt2}
	</Prod>
	<InternalState>
		<Name> D </Name>
		<InitVal> 1 </InitVal>
		<FuncHandleName> FuncUpdateD </FuncHandleName>
		<DuplicateNum> 1 </DuplicateNum>
	</InternalState>
	<InitPop>
		0
	</InitPop>
</Rule>
</Program>
