# Supplementary material for: Accuracy of Answers to Cell Lineage Questions Depends on Single-Cell Genomics Data Quality and Quantity
Source: PLoS Comput Biol. 2016 Jun 13;12(6):e1004983. doi: 10.1371/journal.pcbi.1004983 (PMC4905655; doi:10.1371/journal.pcbi.1004983)
Supplement: S1 File — (ZIP) [file pcbi.1004983.s001.zip › Programs/Depth/funcUpdateCoin_SS.m]

function [ newCoin ] = funcUpdateCoin_SS( Coin )
%FuncUpdateCoin chooses where to pass the coin
newCoin = Coin;
end
