# Supplementary material for: Accuracy of Answers to Cell Lineage Questions Depends on Single-Cell Genomics Data Quality and Quantity
Source: PLoS Comput Biol. 2016 Jun 13;12(6):e1004983. doi: 10.1371/journal.pcbi.1004983 (PMC4905655; doi:10.1371/journal.pcbi.1004983)
Supplement: S1 File — (ZIP) [file pcbi.1004983.s001.zip › Programs/Depth/FuncUpdateN_S.m]

function [ newN ] = FuncUpdateN_S( N )

newN(1) = binornd(sum(N),1/2);
newN(2) = sum(N)-newN(1);
end
