# Supplementary material for: Accuracy of Answers to Cell Lineage Questions Depends on Single-Cell Genomics Data Quality and Quantity
Source: PLoS Comput Biol. 2016 Jun 13;12(6):e1004983. doi: 10.1371/journal.pcbi.1004983 (PMC4905655; doi:10.1371/journal.pcbi.1004983)
Supplement: S2 File — Results include figures similar to Figs 1B, 2B and 3B but using STR mutations with mutation rates 10−3 and 10−5 and SNV mutations with mutation rates 10−7, 10−8, 10−9 using current and improved values for ADO and noise corresponding to future quality enhancements of single cell genomics. (ZIP) [file pcbi.1004983.s002.zip]

Archive with 312 entries (312 files):
- Clusters/Clusters_Param_10_10_pval_95_MS3_Res.jpg
- Clusters/Clusters_Param_10_10_pval_95_MS3_Res_Future.jpg
- Clusters/Clusters_Param_10_10_pval_95_MS4_Res.jpg
- Clusters/Clusters_Param_10_10_pval_95_MS4_Res_Future.jpg
- Clusters/Clusters_Param_10_10_pval_95_MS5_Res.jpg
- Clusters/Clusters_Param_10_10_pval_95_MS5_Res_Future.jpg
- Clusters/Clusters_Param_10_10_pval_95_SNP7_Res.jpg
- Clusters/Clusters_Param_10_10_pval_95_SNP7_Res_Future.jpg
- Clusters/Clusters_Param_10_10_pval_95_SNP8_Res.jpg
- Clusters/Clusters_Param_10_10_pval_95_SNP8_Res_Future.jpg
- Clusters/Clusters_Param_10_10_pval_95_SNP9_Res.jpg
- Clusters/Clusters_Param_10_10_pval_95_SNP9_Res_Future.jpg
- Clusters/Clusters_Param_10_20_pval_95_MS3_Res.jpg
- Clusters/Clusters_Param_10_20_pval_95_MS3_Res_Future.jpg
- Clusters/Clusters_Param_10_20_pval_95_MS4_Res.jpg
- Clusters/Clusters_Param_10_20_pval_95_MS4_Res_Future.jpg
- Clusters/Clusters_Param_10_20_pval_95_MS5_Res.jpg
- Clusters/Clusters_Param_10_20_pval_95_MS5_Res_Future.jpg
- Clusters/Clusters_Param_10_20_pval_95_SNP7_Res.jpg
- Clusters/Clusters_Param_10_20_pval_95_SNP7_Res_Future.jpg
- Clusters/Clusters_Param_10_20_pval_95_SNP8_Res.jpg
- Clusters/Clusters_Param_10_20_pval_95_SNP8_Res_Future.jpg
- Clusters/Clusters_Param_10_20_pval_95_SNP9_Res.jpg
- Clusters/Clusters_Param_10_20_pval_95_SNP9_Res_Future.jpg
- Clusters/Clusters_Param_10_40_pval_95_MS3_Res.jpg
- Clusters/Clusters_Param_10_40_pval_95_MS3_Res_Future.jpg
- Clusters/Clusters_Param_10_40_pval_95_MS4_Res.jpg
- Clusters/Clusters_Param_10_40_pval_95_MS4_Res_Future.jpg
- Clusters/Clusters_Param_10_40_pval_95_MS5_Res.jpg
- Clusters/Clusters_Param_10_40_pval_95_MS5_Res_Future.jpg
- Clusters/Clusters_Param_10_40_pval_95_SNP7_Res.jpg
- Clusters/Clusters_Param_10_40_pval_95_SNP7_Res_Future.jpg
- Clusters/Clusters_Param_10_40_pval_95_SNP8_Res.jpg
- Clusters/Clusters_Param_10_40_pval_95_SNP8_Res_Future.jpg
- Clusters/Clusters_Param_10_40_pval_95_SNP9_Res.jpg
- Clusters/Clusters_Param_10_40_pval_95_SNP9_Res_Future.jpg
- Clusters/Clusters_Param_2_10_pval_95_MS3_Res.jpg
- Clusters/Clusters_Param_2_10_pval_95_MS3_Res_Future.jpg
- Clusters/Clusters_Param_2_10_pval_95_MS4_Res.jpg
- Clusters/Clusters_Param_2_10_pval_95_MS4_Res_Future.jpg
- Clusters/Clusters_Param_2_10_pval_95_MS5_Res.jpg
- Clusters/Clusters_Param_2_10_pval_95_MS5_Res_Future.jpg
- Clusters/Clusters_Param_2_10_pval_95_SNP7_Res.jpg
- Clusters/Clusters_Param_2_10_pval_95_SNP7_Res_Future.jpg
- Clusters/Clusters_Param_2_10_pval_95_SNP8_Res.jpg
- Clusters/Clusters_Param_2_10_pval_95_SNP8_Res_Future.jpg
- Clusters/Clusters_Param_2_10_pval_95_SNP9_Res.jpg
- Clusters/Clusters_Param_2_10_pval_95_SNP9_Res_Future.jpg
- Clusters/Clusters_Param_2_20_pval_95_MS3_Res.jpg
- Clusters/Clusters_Param_2_20_pval_95_MS3_Res_Future.jpg
- Clusters/Clusters_Param_2_20_pval_95_MS4_Res.jpg
- Clusters/Clusters_Param_2_20_pval_95_MS4_Res_Future.jpg
- Clusters/Clusters_Param_2_20_pval_95_MS5_Res.jpg
- Clusters/Clusters_Param_2_20_pval_95_MS5_Res_Future.jpg
- Clusters/Clusters_Param_2_20_pval_95_SNP7_Res.jpg
- Clusters/Clusters_Param_2_20_pval_95_SNP7_Res_Future.jpg
- Clusters/Clusters_Param_2_20_pval_95_SNP8_Res.jpg
- Clusters/Clusters_Param_2_20_pval_95_SNP8_Res_Future.jpg
- Clusters/Clusters_Param_2_20_pval_95_SNP9_Res.jpg
- Clusters/Clusters_Param_2_20_pval_95_SNP9_Res_Future.jpg
- Clusters/Clusters_Param_2_40_pval_95_MS3_Res.jpg
- Clusters/Clusters_Param_2_40_pval_95_MS3_Res_Future.jpg
- Clusters/Clusters_Param_2_40_pval_95_MS4_Res.jpg
- Clusters/Clusters_Param_2_40_pval_95_MS4_Res_Future.jpg
- Clusters/Clusters_Param_2_40_pval_95_MS5_Res.jpg
- Clusters/Clusters_Param_2_40_pval_95_MS5_Res_Future.jpg
- Clusters/Clusters_Param_2_40_pval_95_SNP7_Res.jpg
- Clusters/Clusters_Param_2_40_pval_95_SNP7_Res_Future.jpg
- Clusters/Clusters_Param_2_40_pval_95_SNP8_Res.jpg
- Clusters/Clusters_Param_2_40_pval_95_SNP8_Res_Future.jpg
- Clusters/Clusters_Param_2_40_pval_95_SNP9_Res.jpg
- Clusters/Clusters_Param_2_40_pval_95_SNP9_Res_Future.jpg
- Clusters/Clusters_Param_20_10_pval_95_MS3_Res.jpg
- Clusters/Clusters_Param_20_10_pval_95_MS3_Res_Future.jpg
- Clusters/Clusters_Param_20_10_pval_95_MS4_Res.jpg
- Clusters/Clusters_Param_20_10_pval_95_MS4_Res_Future.jpg
- Clusters/Clusters_Param_20_10_pval_95_MS5_Res.jpg
- Clusters/Clusters_Param_20_10_pval_95_MS5_Res_Future.jpg
- Clusters/Clusters_Param_20_10_pval_95_SNP7_Res.jpg
- Clusters/Clusters_Param_20_10_pval_95_SNP7_Res_Future.jpg
- Clusters/Clusters_Param_20_10_pval_95_SNP8_Res.jpg
- Clusters/Clusters_Param_20_10_pval_95_SNP8_Res_Future.jpg
- Clusters/Clusters_Param_20_10_pval_95_SNP9_Res.jpg
- Clusters/Clusters_Param_20_10_pval_95_SNP9_Res_Future.jpg
- Clusters/Clusters_Param_20_20_pval_95_MS3_Res.jpg
- Clusters/Clusters_Param_20_20_pval_95_MS3_Res_Future.jpg
- Clusters/Clusters_Param_20_20_pval_95_MS4_Res.jpg
- Clusters/Clusters_Param_20_20_pval_95_MS4_Res_Future.jpg
- Clusters/Clusters_Param_20_20_pval_95_MS5_Res.jpg
- Clusters/Clusters_Param_20_20_pval_95_MS5_Res_Future.jpg
- Clusters/Clusters_Param_20_20_pval_95_SNP7_Res.jpg
- Clusters/Clusters_Param_20_20_pval_95_SNP7_Res_Future.jpg
- Clusters/Clusters_Param_20_20_pval_95_SNP8_Res.jpg
- Clusters/Clusters_Param_20_20_pval_95_SNP8_Res_Future.jpg
- Clusters/Clusters_Param_20_20_pval_95_SNP9_Res.jpg
- Clusters/Clusters_Param_20_20_pval_95_SNP9_Res_Future.jpg
- Clusters/Clusters_Param_20_40_pval_95_MS3_Res.jpg
- Clusters/Clusters_Param_20_40_pval_95_MS3_Res_Future.jpg
- Clusters/Clusters_Param_20_40_pval_95_MS4_Res.jpg
- Clusters/Clusters_Param_20_40_pval_95_MS4_Res_Future.jpg
- Clusters/Clusters_Param_20_40_pval_95_MS5_Res.jpg
- Clusters/Clusters_Param_20_40_pval_95_MS5_Res_Future.jpg
- Clusters/Clusters_Param_20_40_pval_95_SNP7_Res.jpg
- Clusters/Clusters_Param_20_40_pval_95_SNP7_Res_Future.jpg
- Clusters/Clusters_Param_20_40_pval_95_SNP8_Res.jpg
- Clusters/Clusters_Param_20_40_pval_95_SNP8_Res_Future.jpg
- Clusters/Clusters_Param_20_40_pval_95_SNP9_Res.jpg
- Clusters/Clusters_Param_20_40_pval_95_SNP9_Res_Future.jpg
- Depth/Depth_Param_10_10_pval_95_MS3_Res.jpg
- Depth/Depth_Param_10_10_pval_95_MS3_Res_Future.jpg
- Depth/Depth_Param_10_10_pval_95_MS4_Res.jpg
- Depth/Depth_Param_10_10_pval_95_MS4_Res_Future.jpg
- Depth/Depth_Param_10_10_pval_95_MS5_Res.jpg
- Depth/Depth_Param_10_10_pval_95_MS5_Res_Future.jpg
- Depth/Depth_Param_10_10_pval_95_SNP7_Res.jpg
- Depth/Depth_Param_10_10_pval_95_SNP7_Res_Future.jpg
- Depth/Depth_Param_10_10_pval_95_SNP8_Res.jpg
- Depth/Depth_Param_10_10_pval_95_SNP8_Res_Future.jpg
- Depth/Depth_Param_10_10_pval_95_SNP9_Res.jpg
- Depth/Depth_Param_10_10_pval_95_SNP9_Res_Future.jpg
- Depth/Depth_Param_10_20_pval_95_MS3_Res.jpg
- Depth/Depth_Param_10_20_pval_95_MS3_Res_Future.jpg
- Depth/Depth_Param_10_20_pval_95_MS4_Res.jpg
- Depth/Depth_Param_10_20_pval_95_MS4_Res_Future.jpg
- Depth/Depth_Param_10_20_pval_95_MS5_Res.jpg
- Depth/Depth_Param_10_20_pval_95_MS5_Res_Future.jpg
- Depth/Depth_Param_10_20_pval_95_SNP7_Res.jpg
- Depth/Depth_Param_10_20_pval_95_SNP7_Res_Future.jpg
- Depth/Depth_Param_10_20_pval_95_SNP8_Res.jpg
- Depth/Depth_Param_10_20_pval_95_SNP8_Res_Future.jpg
- Depth/Depth_Param_10_20_pval_95_SNP9_Res.jpg
- Depth/Depth_Param_10_20_pval_95_SNP9_Res_Future.jpg
- Depth/Depth_Param_10_30_pval_95_MS3_Res.jpg
- Depth/Depth_Param_10_30_pval_95_MS3_Res_Future.jpg
- Depth/Depth_Param_10_30_pval_95_MS4_Res.jpg
- Depth/Depth_Param_10_30_pval_95_MS4_Res_Future.jpg
- Depth/Depth_Param_10_30_pval_95_MS5_Res.jpg
- Depth/Depth_Param_10_30_pval_95_MS5_Res_Future.jpg
- Depth/Depth_Param_10_30_pval_95_SNP7_Res.jpg
- Depth/Depth_Param_10_30_pval_95_SNP7_Res_Future.jpg
- Depth/Depth_Param_10_30_pval_95_SNP8_Res.jpg
- Depth/Depth_Param_10_30_pval_95_SNP8_Res_Future.jpg
- Depth/Depth_Param_10_30_pval_95_SNP9_Res.jpg
- Depth/Depth_Param_10_30_pval_95_SNP9_Res_Future.jpg
- Depth/Depth_Param_10_40_pval_95_MS3_Res.jpg
- Depth/Depth_Param_10_40_pval_95_MS3_Res_Future.jpg
- Depth/Depth_Param_10_40_pval_95_MS4_Res.jpg
- Depth/Depth_Param_10_40_pval_95_MS4_Res_Future.jpg
- Depth/Depth_Param_10_40_pval_95_MS5_Res.jpg
- Depth/Depth_Param_10_40_pval_95_MS5_Res_Future.jpg
- Depth/Depth_Param_10_40_pval_95_SNP7_Res.jpg
- Depth/Depth_Param_10_40_pval_95_SNP7_Res_Future.jpg
- Depth/Depth_Param_10_40_pval_95_SNP8_Res.jpg
- Depth/Depth_Param_10_40_pval_95_SNP8_Res_Future.jpg
- Depth/Depth_Param_10_40_pval_95_SNP9_Res.jpg
- Depth/Depth_Param_10_40_pval_95_SNP9_Res_Future.jpg
- Depth/Depth_Param_20_10_pval_95_MS3_Res.jpg
- Depth/Depth_Param_20_10_pval_95_MS3_Res_Future.jpg
- Depth/Depth_Param_20_10_pval_95_MS4_Res.jpg
- Depth/Depth_Param_20_10_pval_95_MS4_Res_Future.jpg
- Depth/Depth_Param_20_10_pval_95_MS5_Res.jpg
- Depth/Depth_Param_20_10_pval_95_MS5_Res_Future.jpg
- Depth/Depth_Param_20_10_pval_95_SNP7_Res.jpg
- Depth/Depth_Param_20_10_pval_95_SNP7_Res_Future.jpg
- Depth/Depth_Param_20_10_pval_95_SNP8_Res.jpg
- Depth/Depth_Param_20_10_pval_95_SNP8_Res_Future.jpg
- Depth/Depth_Param_20_10_pval_95_SNP9_Res.jpg
- Depth/Depth_Param_20_10_pval_95_SNP9_Res_Future.jpg
- Depth/Depth_Param_20_20_pval_95_MS3_Res.jpg
- Depth/Depth_Param_20_20_pval_95_MS3_Res_Future.jpg
- Depth/Depth_Param_20_20_pval_95_MS4_Res.jpg
- Depth/Depth_Param_20_20_pval_95_MS4_Res_Future.jpg
- Depth/Depth_Param_20_20_pval_95_MS5_Res.jpg
- Depth/Depth_Param_20_20_pval_95_MS5_Res_Future.jpg
- Depth/Depth_Param_20_20_pval_95_SNP7_Res.jpg
- Depth/Depth_Param_20_20_pval_95_SNP7_Res_Future.jpg
- Depth/Depth_Param_20_20_pval_95_SNP8_Res.jpg
- Depth/Depth_Param_20_20_pval_95_SNP8_Res_Future.jpg
- Depth/Depth_Param_20_20_pval_95_SNP9_Res.jpg
- Depth/Depth_Param_20_20_pval_95_SNP9_Res_Future.jpg
- Depth/Depth_Param_20_30_pval_95_MS3_Res.jpg
- Depth/Depth_Param_20_30_pval_95_MS3_Res_Future.jpg
- Depth/Depth_Param_20_30_pval_95_MS4_Res.jpg
- Depth/Depth_Param_20_30_pval_95_MS4_Res_Future.jpg
- Depth/Depth_Param_20_30_pval_95_MS5_Res.jpg
- Depth/Depth_Param_20_30_pval_95_MS5_Res_Future.jpg
- Depth/Depth_Param_20_30_pval_95_SNP7_Res.jpg
- Depth/Depth_Param_20_30_pval_95_SNP7_Res_Future.jpg
- Depth/Depth_Param_20_30_pval_95_SNP8_Res.jpg
- Depth/Depth_Param_20_30_pval_95_SNP8_Res_Future.jpg
- Depth/Depth_Param_20_30_pval_95_SNP9_Res.jpg
- Depth/Depth_Param_20_30_pval_95_SNP9_Res_Future.jpg
- Depth/Depth_Param_20_40_pval_95_MS3_Res.jpg
- Depth/Depth_Param_20_40_pval_95_MS3_Res_Future.jpg
- Depth/Depth_Param_20_40_pval_95_MS4_Res.jpg
- Depth/Depth_Param_20_40_pval_95_MS4_Res_Future.jpg
- Depth/Depth_Param_20_40_pval_95_MS5_Res.jpg
- Depth/Depth_Param_20_40_pval_95_MS5_Res_Future.jpg
- Depth/Depth_Param_20_40_pval_95_SNP7_Res.jpg
- Depth/Depth_Param_20_40_pval_95_SNP7_Res_Future.jpg
- Depth/Depth_Param_20_40_pval_95_SNP8_Res.jpg
- Depth/Depth_Param_20_40_pval_95_SNP8_Res_Future.jpg
- Depth/Depth_Param_20_40_pval_95_SNP9_Res.jpg
- Depth/Depth_Param_20_40_pval_95_SNP9_Res_Future.jpg
- Depth/Depth_Param_30_10_pval_95_MS3_Res.jpg
- Depth/Depth_Param_30_10_pval_95_MS3_Res_Future.jpg
- Depth/Depth_Param_30_10_pval_95_MS4_Res.jpg
- Depth/Depth_Param_30_10_pval_95_MS4_Res_Future.jpg
- Depth/Depth_Param_30_10_pval_95_MS5_Res.jpg
- Depth/Depth_Param_30_10_pval_95_MS5_Res_Future.jpg
- Depth/Depth_Param_30_10_pval_95_SNP7_Res.jpg
- Depth/Depth_Param_30_10_pval_95_SNP7_Res_Future.jpg
- Depth/Depth_Param_30_10_pval_95_SNP8_Res.jpg
- Depth/Depth_Param_30_10_pval_95_SNP8_Res_Future.jpg
- Depth/Depth_Param_30_10_pval_95_SNP9_Res.jpg
- Depth/Depth_Param_30_10_pval_95_SNP9_Res_Future.jpg
- Depth/Depth_Param_30_20_pval_95_MS3_Res.jpg
- Depth/Depth_Param_30_20_pval_95_MS3_Res_Future.jpg
- Depth/Depth_Param_30_20_pval_95_MS4_Res.jpg
- Depth/Depth_Param_30_20_pval_95_MS4_Res_Future.jpg
- Depth/Depth_Param_30_20_pval_95_MS5_Res.jpg
- Depth/Depth_Param_30_20_pval_95_MS5_Res_Future.jpg
- Depth/Depth_Param_30_20_pval_95_SNP7_Res.jpg
- Depth/Depth_Param_30_20_pval_95_SNP7_Res_Future.jpg
- Depth/Depth_Param_30_20_pval_95_SNP8_Res.jpg
- Depth/Depth_Param_30_20_pval_95_SNP8_Res_Future.jpg
- Depth/Depth_Param_30_20_pval_95_SNP9_Res.jpg
- Depth/Depth_Param_30_20_pval_95_SNP9_Res_Future.jpg
- Depth/Depth_Param_30_30_pval_95_MS3_Res.jpg
- Depth/Depth_Param_30_30_pval_95_MS3_Res_Future.jpg
- Depth/Depth_Param_30_30_pval_95_MS4_Res.jpg
- Depth/Depth_Param_30_30_pval_95_MS4_Res_Future.jpg
- Depth/Depth_Param_30_30_pval_95_MS5_Res.jpg
- Depth/Depth_Param_30_30_pval_95_MS5_Res_Future.jpg
- Depth/Depth_Param_30_30_pval_95_SNP7_Res.jpg
- Depth/Depth_Param_30_30_pval_95_SNP7_Res_Future.jpg
- Depth/Depth_Param_30_30_pval_95_SNP8_Res.jpg
- Depth/Depth_Param_30_30_pval_95_SNP8_Res_Future.jpg
- Depth/Depth_Param_30_30_pval_95_SNP9_Res.jpg
- Depth/Depth_Param_30_30_pval_95_SNP9_Res_Future.jpg
- Depth/Depth_Param_30_40_pval_95_MS3_Res.jpg
- Depth/Depth_Param_30_40_pval_95_MS3_Res_Future.jpg
- Depth/Depth_Param_30_40_pval_95_MS4_Res.jpg
- Depth/Depth_Param_30_40_pval_95_MS4_Res_Future.jpg
- Depth/Depth_Param_30_40_pval_95_MS5_Res.jpg
- Depth/Depth_Param_30_40_pval_95_MS5_Res_Future.jpg
- Depth/Depth_Param_30_40_pval_95_SNP7_Res.jpg
- Depth/Depth_Param_30_40_pval_95_SNP7_Res_Future.jpg
- Depth/Depth_Param_30_40_pval_95_SNP8_Res.jpg
- Depth/Depth_Param_30_40_pval_95_SNP8_Res_Future.jpg
- Depth/Depth_Param_30_40_pval_95_SNP9_Res.jpg
- Depth/Depth_Param_30_40_pval_95_SNP9_Res_Future.jpg
- Depth/Depth_Param_40_10_pval_95_MS3_Res.jpg
- Depth/Depth_Param_40_10_pval_95_MS3_Res_Future.jpg
- Depth/Depth_Param_40_10_pval_95_MS4_Res.jpg
- Depth/Depth_Param_40_10_pval_95_MS4_Res_Future.jpg
- Depth/Depth_Param_40_10_pval_95_MS5_Res.jpg
- Depth/Depth_Param_40_10_pval_95_MS5_Res_Future.jpg
- Depth/Depth_Param_40_10_pval_95_SNP7_Res.jpg
- Depth/Depth_Param_40_10_pval_95_SNP7_Res_Future.jpg
- Depth/Depth_Param_40_10_pval_95_SNP8_Res.jpg
- Depth/Depth_Param_40_10_pval_95_SNP8_Res_Future.jpg
- Depth/Depth_Param_40_10_pval_95_SNP9_Res.jpg
- Depth/Depth_Param_40_10_pval_95_SNP9_Res_Future.jpg
- Depth/Depth_Param_40_20_pval_95_MS3_Res.jpg
- Depth/Depth_Param_40_20_pval_95_MS3_Res_Future.jpg
- Depth/Depth_Param_40_20_pval_95_MS4_Res.jpg
- Depth/Depth_Param_40_20_pval_95_MS4_Res_Future.jpg
- Depth/Depth_Param_40_20_pval_95_MS5_Res.jpg
- Depth/Depth_Param_40_20_pval_95_MS5_Res_Future.jpg
- Depth/Depth_Param_40_20_pval_95_SNP7_Res.jpg
- Depth/Depth_Param_40_20_pval_95_SNP7_Res_Future.jpg
- Depth/Depth_Param_40_20_pval_95_SNP8_Res.jpg
- Depth/Depth_Param_40_20_pval_95_SNP8_Res_Future.jpg
- Depth/Depth_Param_40_20_pval_95_SNP9_Res.jpg
- Depth/Depth_Param_40_20_pval_95_SNP9_Res_Future.jpg
- Depth/Depth_Param_40_30_pval_95_MS3_Res.jpg
- Depth/Depth_Param_40_30_pval_95_MS3_Res_Future.jpg
- Depth/Depth_Param_40_30_pval_95_MS4_Res.jpg
- Depth/Depth_Param_40_30_pval_95_MS4_Res_Future.jpg
- Depth/Depth_Param_40_30_pval_95_MS5_Res.jpg
- Depth/Depth_Param_40_30_pval_95_MS5_Res_Future.jpg
- Depth/Depth_Param_40_30_pval_95_SNP7_Res.jpg
- Depth/Depth_Param_40_30_pval_95_SNP7_Res_Future.jpg
- Depth/Depth_Param_40_30_pval_95_SNP8_Res.jpg
- Depth/Depth_Param_40_30_pval_95_SNP8_Res_Future.jpg
- Depth/Depth_Param_40_30_pval_95_SNP9_Res.jpg
- Depth/Depth_Param_40_30_pval_95_SNP9_Res_Future.jpg
- Depth/Depth_Param_40_40_pval_95_MS3_Res.jpg
- Depth/Depth_Param_40_40_pval_95_MS3_Res_Future.jpg
- Depth/Depth_Param_40_40_pval_95_MS4_Res.jpg
- Depth/Depth_Param_40_40_pval_95_MS4_Res_Future.jpg
- Depth/Depth_Param_40_40_pval_95_MS5_Res.jpg
- Depth/Depth_Param_40_40_pval_95_MS5_Res_Future.jpg
- Depth/Depth_Param_40_40_pval_95_SNP7_Res.jpg
- Depth/Depth_Param_40_40_pval_95_SNP7_Res_Future.jpg
- Depth/Depth_Param_40_40_pval_95_SNP8_Res.jpg
- Depth/Depth_Param_40_40_pval_95_SNP8_Res_Future.jpg
- Depth/Depth_Param_40_40_pval_95_SNP9_Res.jpg
- Depth/Depth_Param_40_40_pval_95_SNP9_Res_Future.jpg
[truncated: 12 more entries]
